# Supplementary material for: Insulin Can Delay Neutrophil Extracellular Trap Formation In Vitro—Implication for Diabetic Wound Care?
Source: Biology (Basel). 2023 Aug 3;12(8):1082. doi: 10.3390/biology12081082 (PMC10452400; doi:10.3390/biology12081082)
Supplement: Supplementary file 1 [file biology-12-01082-s001.zip]

Archive with 4 entries (2 files):
- biology-2505194-supplementary/
- biology-2505194-supplementary/biology-2505194-supplementary-R1/
- biology-2505194-supplementary/biology-2505194-supplementary-R1/biology-2505194-supplementary-R1.pdf
- biology-2505194-supplementary/biology-2505194-supplementary-R1/Linnemann2023_Supplementary Figures.pdf
